# Supplementary material for: Hemoglobin Regeneration Efficiency and Relative Iron Bioavailability of Four Elemental Iron Powders in Rats
Source: Nutrients. 2024 Jul 13;16(14):2258. doi: 10.3390/nu16142258 (PMC11279874; doi:10.3390/nu16142258)
Supplement: Supplementary file 1 [file nutrients-16-02258-s001.zip]

Archive with 1 entries (1 files):
- nutrients-3103753-supplementary.pdf
